# Supplementary material for: Vpr counteracts the restriction of LAPTM5 to promote HIV-1 infection in macrophages
Source: Nat Commun. 2021 Jun 17;12:3691. doi: 10.1038/s41467-021-24087-8 (PMC8211709; doi:10.1038/s41467-021-24087-8)
Supplement: Supplementary file 4 — Source Data [file 41467_2021_24087_MOESM4_ESM.zip]

Archive with 8 entries (5 files):
- Source Data/
- Source Data/Supplementary uncropped blots.pdf
- __MACOSX/
- __MACOSX/Source Data/
- __MACOSX/Source Data/._Supplementary uncropped blots.pdf
- Source Data/Source Data.xlsx
- __MACOSX/Source Data/._Source Data.xlsx
- __MACOSX/._Source Data
