# Supplementary material for: Vpr counteracts the restriction of LAPTM5 to promote HIV-1 infection in macrophages
Source: Nat Commun. 2021 Jun 17;12:3691. doi: 10.1038/s41467-021-24087-8 (PMC8211709; doi:10.1038/s41467-021-24087-8)
Supplement: Supplementary file 4 — Source Data [file 41467_2021_24087_MOESM4_ESM.zip › Source Data/Source Data.xlsx]

## Sheet: Sheet1
Fig. 1a
Donor-1	10ng							100ng
	shCtrl			shLAP-1				shCtrl			shLAP-1
	AD8	AD8 Vpr-		AD8	AD8 Vpr-			AD8	AD8 Vpr-		AD8	AD8 Vpr-
3d	0	0		0	0		3d	5.4	5.2		10.8	9.7
6d	4.935	0.53		7.145	6.63		6d	11.3	10.48		12.5	12.6
9d	5.28	1.01		8.095	6.555		9d	28.83	15.1		35.3	38.85
12d	9.355	1.26		13.38	13.535		12d	38.03	15.76		50.6	45.3
15d	15.34	1.602		17.1	19.37		15d	65.6	18.73		73.8	75.4
18d	10.075	0.955		12.4	11.55		18d	44.5	15.6		54.6	53.03
Donor-2	10ng							100ng
	shCtrl			shLAP-1				shCtrl			shLAP-1
	AD8	AD8 Vpr-		AD8	AD8 Vpr-			AD8	AD8 Vpr-		AD8	AD8 Vpr-
3d	0	0		0	0		3d	3.84	3.48		5.5	4.7
6d	3.13	0.65		5.14	5.7		6d	6.9	4.7		8.8	10.3
9d	7.505	1.3		10.05	12.13		9d	12.14	8.98		20.6	26.6
12d	7.055	1.11		10.3	11.4		12d	35.14	8.1		57.7	50.16
15d	9.34	1.02		16.065	17.76		15d	45.7	14.7		60.4	57.39
18d	9.075	1.93		15.01	15.75		18d	42.4	18.06		55.6	54.7
Donor-3	10ng							100ng
	shCtrl			shLAP-1				shCtrl			shLAP-1
	AD8	AD8 Vpr-		AD8	AD8 Vpr-			AD8	AD8 Vpr-		AD8	AD8 Vpr-
3d	0	0		0	0		3d	8	6.86		13.35	10.97
6d	4.78	1.05		7.35	7.26		6d	8.76	7.63		13.7	12.03
9d	5.32	1.6		6.7	5		9d	13.3	8		22.34	28.5
12d	7.075	1.75		8.4	9.83		12d	28.2	9.5		33.7	35.1
15d	13.34	3.06		19.225	18.135		15d	57.8	10.1		75.2	66.7
18d	12.1	3.7		18.6	17.4		18d	55.9	14.5		73.2	63.1
Fig. 1b	shCtrl			shLAP-1				Fig. 1c	shCtrl			shLAP-1
Donor-4	BaL	BaL Vpr-		BaL	BaL Vpr-			Donor-6	89.6	89.6 Vpr-		89.6	89.6 Vpr-
3d	0.7	0.6		1.6	1.7			3d	1.28	1		2.2	2
6d	1.3	1.28		2.9	2.6			6d	2.8	2.42		3.97	3.78
9d	4.92	2.3		6.8	7.5			9d	6.1	4.3		9.8	10.3
12d	11.4	4.6		11.95	13.19			12d	7.9	4.8		11.7	15.3
15d	18.25	5		20.2	21.6			15d	20	4.9		31.3	34.6
18d	14	2.9		14.53	15.4			18d	18.9	5.6		28.5	30.7
Donor-5	shCtrl			shLAP-1				Donor-7	shCtrl			shLAP-1
	BaL	BaL Vpr-		BaL	BaL Vpr-				89.6	89.6 Vpr-		89.6	89.6 Vpr-
3d	0.4	0.43		1.06	0.76			3d	2.2	1.2		3.1	3.4
6d	3.8	2.34		4.2	3.74			6d	5.1	4.9		8	10.5
9d	6.34	4.42		8.21	10.9			9d	12.6	6		17.5	15.1
12d	8.57	4.89		10.4	9.3			12d	28.7	6.3		32.6	29.6
15d	23.6	4.6		36.9	30.4			15d	32	8.9		36.4	32.7
18d	17.6	5.8		25.1	23.6			18d	30.9	8.4		33.8	31.4
Fig.1d	Donor-8
	shCtrl						shCtrl							shLAP-UTR						shLAP-UTR							shLAP-UTR+Vector							shLAP-UTR+Vector
	AD8			Mean	±SEM		AD8 Vpr-			Mean	±SEM			AD8			Mean	±SEM		AD8 Vpr-			Mean	±SEM			AD8			Mean	±SEM		AD8 Vpr-			Mean	±SEM
3d	3.8	3.5	3.8	3.7	0.1		3.9	3.6	3.2	3.57	0.2028		3d	4.5	4.8	4.5	4.6	0.1		3.2	3	3.1	3.1	0.05774		3d	3.6	2.9	3.5	3.3	0.2186		3.1	2.9	3.5	3.2	0.1764
6d	7.4	8.3	7.5	7.7	0.2848		6.4	6.8	6.2	6.47	0.1764		6d	9.7	9.4	10.2	9.4	0.1453		10.6	11.4	13.8	11.93	0.9615		6d	7.9	7.1	6.3	7.1	0.4619		4.8	6.8	4.9	5.5	0.6506
9d	12.7	13.5	13.5	13.2	0.2667		7.2	6.8	7.1	7.03	0.1202		9d	12.6	11.6	12.1	12.1	0.2887		13.5	9.5	9.9	10.97	1.272		9d	19.2	16.7	18.8	18.2	0.7753		12	12.5	13.7	12.7	0.5044
12d	23.3	26.4	22.7	24.1	1.146		14.3	14.7	15.2	14.7	0.2603		12d	23.7	22.7	26.4	24.3	1.105		21.3	20.3	20.5	20.7	0.3055		12d	26.5	23.9	23.4	24.6	0.9609		12.2	11.4	13.6	12.4	0.6429
15d	34.6	38.2	38.9	37.2	1.332		17.1	16.3	16.5	16.6	0.2404		15d	39.7	42.6	40.8	41	0.8452		46.8	44.3	41.5	44.2	1.531		15d	35.4	30.7	34.4	33.5	1.429		13.45	10.4	12.7	12.2	0.9176
18d	30.5	34.5	35	33.3	1.424		16.4	18.4	17.8	17.5	0.5925		18d	40.2	39.2	39.5	39.6	0.2963		38.5	41.6	36.3	38.8	1.537		18d	32.3	32.7	30.6	31.87	0.6438		13.5	12	15.2	13.6	0.9244
Fig.2a
	Mock	LAPTM5
	138002	140762
	169838	164743
	220748	190026
Mean	176196	165177
±SEM	24097	14223
Fig. 2b
	VSV-G		NL4-3		AD8		SF162		89.6		AE		R3A
	Mock	LAPTM5	Mock	LAPTM5	Mock	LAPTM5	Mock	LAPTM5	Mock	LAPTM5	Mock	LAPTM5	Mock	LAPTM5
	279606	307257	37238	8904	157053	16496	116872	15701	42490	9290	198934	7199	162592	20636
	209936	207621	29953	4224	177742	8695	160949	10772	66044	8005	220023	6060	134083	10029
	359932	190624	56089	5600	159940	9868	123080	9453	68872	7072	167872	4983	106623	9077
Mean	283158	235167	41093	6243	164912	11686	133634	11975	59135	8122	195610	6081	134433	13247
±SEM	43337	36377	7787	1389	6469	2429	13775	1901	8363	643	15146	639.8	16158	3705
Two-sided t-test P value	P =0.8267		P =0.0116						P =0.0037
t	t=0.8482 df=4		t=4.406 df=4						t=6.082 df=4
Fig. 2c
	Mock	LAPTM5	Mock	LAPTM5	Mock	LAPTM5	Mock	LAPTM5
	202641	2032	98332	18038	103365	309	88092	5702
	306853	4445	120464	17800	97745	988	63003	1900
	448830	3503	155689	10605	150031	561	70930	3500
Mean	319441	3327	124828	15481	117047	619.3	74008	3701
±SEM	71347	702.1	16701	2439	16572	198.2	7404	1102
Fig. 3a
	Vector input	AD8	Mock			Mean	±SEM		LAPTM5			Mean	±SEM
	0.1ug	Vpr+	1830450	1938200	1309430	1692693	194140		1677290	2099440	1126900	1634543	281561
	0.1ug	Vpr-	1677270	1509380	1802360	1663003	84876		189230	102930	140020	144060	24994
	0.2ug	Vpr+	2035830	1609540	1332060	1659143	204669		1602830	1408250	1308440	1439840	86438
	0.2ug	Vpr-	1598400	1409020	1277470	1428297	93145		48920	68530	38200	51883	8880
	0.4ug	Vpr+	1892530	1409880	1129460	1477290	222843		129500	198340	302800	210213	50378
	0.4ug	Vpr-	1329580	1567300	1200360	1365747	107459		29500	18340	32800	26880	4375
	0.8 ug	Vpr+	1500320	1472640	1035740	1336233	150459		69230	53140	11840	44737	17092
	0.8 ug	Vpr-	1023630	1160020	962690	1048780	58336		12900	16890	6130	11973	3141
	2.0ug	Vpr+	1039410	983920	1206350	1076560	66843		5066	1956	3093	3372	908.5
	2.0ug	Vpr-	890340	1022370	986250	966320	39395		5203.6	1904.6	2077	3062	1072
Fig.4a upper						Fig.4b upper						Fig.4c upper
	Mock	LAPTM4A	LAPTM4B	LAPTM5			Mock	LAPTM4A	LAPTM4B	LAPTM5			Mock	LAPTM4A	LAPTM4B	LAPTM5
	145767	20873	97754	982			91002	13559	30877	203			76880	11629	24593	105
	180377	42680	80083	466			83003	11564	37687	109			77092	12635	38473	112
	245302	47440	70225	772			99053	12063	22303	304			80390	21809	30003	136
Mean	190482	36998	82687	740		Mean	91019	12395	30289	205.3		Mean	78121	15358	31023	117.7
±SEM	29174	8179	8053	149.8		±SEM	4633	599.4	4451	56.3		±SEM	1136	3239	4039	9.387
Two-sided t-test P value	P =0.0029					Two-sided t-test P value	P <0.0001					Two-sided t-test P value	P <0.0001
t	t=6.504 df=4					t	t=19.6 df=4					t	t=68.64 df=4
Fig.4a lower						Fig.4b lower						Fig.4c lower
	Mock	LAPTM4A	LAPTM4B	LAPTM5			Mock	LAPTM4A	LAPTM4B	LAPTM5			Mock	LAPTM4A	LAPTM4B	LAPTM5
	4.4	5.9	5.7	4.6			3.5	3.8	2.8	3.4			3	3.2	3.4	3.2
	6.4	4.8	6.5	5.7			3.6	3.3	4.4	3.8			2.8	3.3	2.6	2.5
	5.7	5.6	6	6.8			4.7	4.1	3.7	4.1			3.4	2.8	3.1	2.9
Mean	5.5	5.4	6.067	5.7		Mean	3.9	3.7	3.6	3.77		Mean	3.067	3.1	3.033	2.867
±SEM	0.5859	0.3283	0.2333	0.6351		±SEM	0.3844	0.2333	0.4631	0.2028		±SEM	0.1764	0.1528	0.2333	0.2028
Fig.5a upper
	Mock	LAPTM5	Mock	LAPTM5	Mock	LAPTM5
	100	0.78	100	0.39	100	0.68
	100	3.82	100	1.12	100	0.85
	100	2.3	100	0.68	100	0.53
Mean	100	2.3	100	0.73	100	0.6867
±SEM		0.8776		0.2122		0.09244
Fig.5a lower
	Mock	LAPTM5	Mock	LAPTM5	Mock	LAPTM5
	100	102.3	100	88.9	100	90.1
	100	85.004	100	89.1	100	102.34
	100	83.7	100	95.8	100	80.8
Mean	100	90.33	100	91.27	100	91.08
±SEM		5.994		2.267		6.237
Fig.5d
Mock	LAPTM5	Mock	LAPTM5	Mock	LAPTM5
283.2	3.4	215.7	2.3	289.8	6.4
208.6	6.7	352.9	4.2	212.6	3.5
300.6	1.2	233.4	1.7	234.5	1.2
Mean	3.767	267.3	2.733	245.6	3.7
±SEM	1.598	43.09	0.7535	22.97	1.504
Fig.6b upper															Fig.6c upper
		p24			Mean	±SEM		gp120			Mean	±SEM					p24			Mean	±SEM		gp120			Mean	±SEM
	Vpr+	1	1	1	1			1	1	1	1					Vpr+	1	1	1	1			1	1	1	1
	Vpr-	1.283	0.982	0.903	1.056	0.1158		0.19334	0.1653	0.203	0.1872	0.01131				Vpr-	1.083	0.9182	0.972	0.9911	0.04852		0.12	0.1653	0.203	0.1628	0.02399
	Vpr+	1.0923	0.98923	0.932	1.005	0.0469		0.9923	1.23342	0.9745	1.067	0.0835				Vpr+	0.8823	0.973	1.17	1.008	0.08492		0.8923	1.03342	0.938	0.9546	0.04157
	Vpr-	0.94834	0.8723	1.2	1.007	0.09902		1.0923	1.2093	0.892	1.065	0.09264				Vpr-	1.19483	0.9023	0.965	1.021	0.08892		0.9873	0.883	0.963	0.9444	0.03151
	Vpr+	0.9032	1.09093	0.9523	0.9821	0.05621		0.982	0.98	1.045	1.002	0.02134				Vpr+	0.97032	1.09093	0.958	1.006	0.04241		0.902	1.09563	0.957	0.9849	0.05761
	Vpr-	0.90923	1.18873	0.926	1.008	0.0905		0.83093	0.8072	0.738	0.792	0.02788				Vpr-	0.90923	1.14873	0.9384	0.9988	0.07544		0.8093	0.8572	0.826	0.8308	0.01404
Fig.6b lower															Fig.6c lower
		p24			Mean	±SEM		gp120			Mean	±SEM					p24			Mean	±SEM		gp120			Mean	±SEM
	Vpr+	1	1	1	1			1	1	1	1					Vpr+	1	1	1	1			1	1	1	1
	Vpr-	0.982	0.9023	0.973	0.9524	0.0252		0.01334	0.066365	0.044	0.04124	0.01537				Vpr-	0.952	0.9023	0.862	0.9054	0.02603		0.02334	0.0394	0.0537	0.03881	0.008769
	Vpr+	0.8992	0.98923	0.906	0.9315	0.02894		1.09923	1.01233	0.983	1.032	0.0349				Vpr+	1.18992	0.98923	0.911	1.03	0.08306		1.02992	0.950123	0.992	0.9907	0.02305
	Vpr-	1.09483	0.8723	0.95	0.9724	0.06521		0.96923	0.92093	0.948	0.9461	0.01398				Vpr-	0.939483	0.8723	0.976	0.9293	0.03037		0.970923	0.92093	0.9082	0.9334	0.01914
	Vpr+	0.9032	0.809093	0.98	0.8974	0.04942		0.9482	0.98092	0.964	0.9644	0.009447				Vpr+	0.9932	0.809093	0.937	0.9131	0.05447		1.13982	0.94092	0.845	0.9752	0.08682
	Vpr-	1.10923	1.01887	0.921	1.016	0.05435		0.782	0.8072	0.83	0.8064	0.01386				Vpr-	0.961092	0.801887	0.993	0.9187	0.05911		0.822	0.71872	0.8027	0.7811	0.0317
Fig.7b
	p24			Mean	±SEM		gp120			Mean	±SEM
AD8	2782	2690	2486	2653	87.46		1920	1990	1802	1904	54.86
AD8 Vpr-	2495	2782	2172	2483	176.2		174.9	162.9	121.24	153	16.26
AD8	2156	2844	2661	2554	205.7		2210	2330	2108	2216	64.16
AD8 Vpr-	2368	3158	1953	2493	353.4		2000	2220	2120	2113	63.6
Fig.7c
	p24			Mean	±SEM		gp120			Mean	±SEM
89.6	1352	1770	1984	1702	185.6		363	278	329	323.3	24.7
89.6 Vpr-	1246	1882	1275	1468	207.3		25.4	28	32	28.47	1.919
89.6	1267	1682	1880	1610	180.6		593	537	488	539.3	30.33
89.6 Vpr-	1567	1478	1964	1670	149.4		556	653	625	611.3	28.82
Fig.7e upper							Fig.7e lower
	89.6			89.6 Vpr-				89.6			89.6 Vpr-
2d	1.5	3.1	6.2	1.37	3.36	3	2d	3.5	2	2.2	2.37	2.8	3.6
4d	34.58	45	53.6	2.48	4.5	7.69	4d	45.58	38.9	54.4	29.48	50.4	36.5
6d	41.5	54.5	63.4	3.8	6.05	7.4	6d	55.5	48.4	72.4	38.8	50.7	57.1
Ext Fig.1a
	BaL	BaL Vpr-	AD8	AD8 Vpr-	89.6	89.6 Vpr-
	1	0.9823	1	0.8099	1	0.80823
	1	0.882	1	1.1002	1	0.902
	1	0.9773	1	0.92	1	0.956
Mean	1	0.9472	1	0.9434	1	0.8887
±SEM	0	0.03263	0	0.08461	0	0.04317
Ext Fig.1d
	AD8-Vpr+	AD8-Vpr-	AD8-Vpr+	AD8-Vpr-	AD8-Vpr+	AD8-Vpr-
	1	1.2	1.16	1.1	0.97	0.95
	1	0.8023	0.7	0.8	0.9	0.94
	1	0.83	1.02	0.87	0.83	1.02
Mean	1	0.9441	0.96	0.9233	0.9	0.97
±SEM		0.1282	0.1361	0.09062	0.04041	0.02517
Ext Fig.2a
	MDM	MDDC	Monocytes	CD4	293T	Hela	Jurkat	MDM	MDDC	Monocytes	CD4	293T	Hela	Jurkat	MDM	MDDC	Monocytes	CD4	293T	Hela	Jurkat
	100	73.7999	59.6668	0.7723	0.00563588	8.092e-05	ND	0.194863	0.211241	1.30834	0.293586	0.774779	0.248938	ND	0.298304	0.0703579	0.0659198	0.372124	2.85832	2.40413	1.03876
	100	85.441	67.5356	0.9023	0.0072987	0.00033232		0.328968	0.226675	1.69047	0.124383	1.82116	0.797666		0.269967	0.0789923	0.0562055	0.471345	1.66272	3.39803	1.16623
	100	84.3231	87.4785	0.12239	0.0112561	9.493e-05		0.266694	0.182362	2.12253	0.28536	2.2924	0.609567		0.18223	0.05002	0.05004	0.20065	1.00925	1.08835	0.88737
Mean	100	81.19	71.56	0.599	0.008064	0.0001694		0.2635	0.2068	1.707	0.2344	1.629	0.5521		0.2502	0.06646	0.05739	0.348	1.843	2.297	1.031
±SEM		3.708	8.277	0.2412	0.001667	8.157e-05		0.03875	0.01299	0.2352	0.05508	0.4485	0.161		0.03494	0.008588	0.004622	0.07907	0.5414	0.6689	0.0806
Ext Fig.2c
	THP-1	PMA	THP-1	PMA	THP-1	PMA
	1	23.8351	0.020915	0.45063	0.081495	0.290179
	1	22.6485	0.01552	0.302916	0.063061	0.231164
	1	17.8025	0.027703	0.383954	0.04056	0.209561
Mean	1	21.43	0.02138	0.3792	0.06171	0.2436
±SEM		1.845	0.003525	0.04271	0.01184	0.02409
Ext Fig.6a						Ext Fig.6b							Ext Fig.6c								Ext Fig.6d
	Mock	LAPTM4A	LAPTM4B	LAPTM5			Mock	LAPTM4A	LAPTM4B	LAPTM5				Mock	LAPTM4A	LAPTM4B	LAPTM5					Mock	LAPTM4A	LAPTM4B	LAPTM5
	152500	37685.9	85917.3	411.75			1602	693	920	121.5				13617	5890.5	7820	682.75					72967	18772	21248	2083
	164900	19672.4	62499.5	533.75			1930	350	1034	125.3				16405	2975	8789	425.05					82039	10443	27730	3328
	180930	24083.7	72002.3	502			2345	520	852	70				19932.5	4420	7242	392					65520	13492	35530	1082
Mean	166110	27147	73473	482.5		Mean	1959	521	935.3	105.6			Mean	16652	4429	7950	499.9				Mean	73509	14236	28169	2164
±SEM	8229	5421	6800	36.54		±SEM	215	99.02	53.1	17.83			±SEM	1827	841.6	451.3	91.9				±SEM	4776	2433	4129	649.6
Two-sided t-test P value	P <0.0001					Two-sided t-test P value	P =0.0010						Two-sided t-test P value	P =0.0009							Two-sided t-test P value	P =0.0001
t	t=20.13 df=4					t	t=8.592 df=4						t	t=8.828 df=4							t	t=14.8 df=4
Ext Fig.6e						Ext Fig.6f							Ext Fig.6g								Ext Fig.6h
	Mock	LAPTM4A	LAPTM4B	LAPTM5			Mock	LAPTM4A	LAPTM4B	LAPTM5			SIVagm								SIVmac239
	1	1.13	1.58	0.84			1	1.22	0.934	1.33				Mock	macaque	gorilla	chimpanzee					Mock	rhesus macaque	gorilla	chimpanzee
	1	1.51	1.43	1.23			1	0.923	0.803	0.903				1871572	622353	909247	677235					2146959	799162	561470	478512
	1	1.35	1.1	1.03			1	1.32	1.06	0.982				1600523	300943	677826	773360					2911498	609032	640157	350353
Mean	1	1.33	1.37	1		Mean	1	1.154	0.9323	1.072				2099825	998236	800923	409923					2538146	340516	305512	300825
±SEM		0.1102	0.1418	0.1126		±SEM		0.1192	0.07419	0.1312			Mean	1857307	640511	795999	620173				Mean	2532201	582903	502380	376563
													±SEM	144312	201496	66851	108725				±SEM	220723	133043	101021	52941
													Two-sided t-test P value	P =0.0080							Two-sided t-test P value	P =0.0016
													t	t=4.91 df=4							t	t=7.564 df=4
Ext Fig.8
	Mock	LAPTM5	Mock	LAPTM5	Mock	LAPTM5	Mock	LAPTM5
	192249	2236	86357	309	120940	1492	78404	832
	330307	3963	13927	788	119852	448	89884	502
	253059	1490	96844	703	103389	806	12693	524
Mean	258538	2563	65709	600	114727	915.3	60327	619.3
±SEM	39948	732.4	26068	147.6	5678	306.3	24046	106.5
